# Supplementary material for: An inducible ectopic expression system of EWSR1-FLI1 as a tool for understanding Ewing sarcoma oncogenesis
Source: PLoS One. 2020 Jun 5;15(6):e0234243. doi: 10.1371/journal.pone.0234243 (PMC7274397; doi:10.1371/journal.pone.0234243)
Supplement: S2 Table — This table shows only the differentially significant expressed genes (p-value <0.05). (XLSX) [file pone.0234243.s002.xlsx]

## Sheet: Hoja1
Transcript Cluster ID	Fold Change (linear) (No dox vs +dox 24 h)	ANOVA p-value (No dox vs +dox 24 h)	FDR p-value (No dox vs +dox 24h)	Gene Symbol
TC01000159.hg.1	-1.25	0.018451	0.999988	AADACL4
TC17001830.hg.1	-2.22	3.9e-05	0.081806	ABCA5
TC13000799.hg.1	-1.41	0.001184	0.433797	ABCC4
TC03002064.hg.1	-1.16	0.032062	0.999988	ABCC5
TC18000402.hg.1	-1.58	0.00605	0.856738	ABHD3
TC12000846.hg.1	-2.05	0.002223	0.512375	ACACB
TC03000955.hg.1	-1.18	0.024451	0.999988	ACTL6A
TC07001031.hg.1	-1.3	0.043528	0.999988	ACTR3B
TC03000192.hg.1	-1.17	0.011977	0.999988	ACVR2B
TC11002452.hg.1	1.13	0.035338	0.999988	ADAMTS8
TC06002186.hg.1	-1.25	0.005025	0.780088	ADAT2
TC01001866.hg.1	-1.33	0.018402	0.999988	ADCK3
TC10000797.hg.1	-1.19	0.02937	0.999988	ADD3
TC10000383.hg.1	-1.3	0.011782	0.999988	ADO
TC05000814.hg.1	1.35	0.0211	0.999988	ADRB2
TC01004046.hg.1	-1.44	0.000595	0.302268	ADSS
TC04001014.hg.1	1.21	0.034591	0.999988	AFAP1
TC10001279.hg.1	-1.15	0.032028	0.999988	AGAP8
TC01000895.hg.1	-1.65	0.036018	0.999988	AGL
TC08000022.hg.1	-1.23	0.001069	0.416437	AGPAT5
TC02001065.hg.1	1.18	0.012309	0.999988	AGPS
TC14001562.hg.1	1.73	0.048171	0.999988	AHNAK2
TC17000704.hg.1	-1.17	0.019945	0.999988	AKAP1
TC07000834.hg.1	-5.02	0.001975	0.491293	AKR1B10
TC07000835.hg.1	-1.62	0.001804	0.475837	AKR1B15
TC11000702.hg.1	1.24	0.011484	0.999988	ALDH3B1
TC05001742.hg.1	-1.37	0.037412	0.999988	ALDH7A1
TC0X000546.hg.1	-1.14	0.021681	0.999988	ALG13
TC18000542.hg.1	1.43	0.028211	0.999988	ALPK2
TC02002678.hg.1	-1.09	0.039915	0.999988	ALS2
TC12000685.hg.1	-1.29	0.00622	0.858992	ALX1
TC11001577.hg.1	-1.34	0.036075	0.999988	ALX4
TC05003422.hg.1	-1.48	0.027876	0.999988	AMACR
TC04000176.hg.1	-1.31	0.000584	0.301137	ANAPC4
TC11000858.hg.1	-1.37	0.042805	0.999988	ANKRD42
TC11000919.hg.1	-1.16	0.013759	0.999988	ANKRD49
TC01003200.hg.1	-1.44	0.035186	0.999988	ANP32E
TC15001837.hg.1	-2.22	0.034798	0.999988	ANPEP
TC10002963.hg.1	1.39	0.02824	0.999988	ANXA8L1
TC10000309.hg.1	1.32	0.044012	0.999988	ANXA8L2
TC17000539.hg.1	-1.19	0.037566	0.999988	AOC2
TC11000036.hg.1	-1.16	0.044036	0.999988	AP2A2
TC05001513.hg.1	-1.14	0.035148	0.999988	AP3B1
TC01003008.hg.1	-1.75	4.4e-05	0.0862	AP4B1
TC14000197.hg.1	-1.08	0.034553	0.999988	AP4S1
TC18000051.hg.1	-1.62	5.6e-05	0.096243	APCDD1
TC19000634.hg.1	1.12	0.004528	0.741499	APOC1
TC09001006.hg.1	-1.1	0.011606	0.999988	APTX
TC09001012.hg.1	1.42	0.022504	0.999988	AQP3
TC11000767.hg.1	-1.14	0.047778	0.999988	ARAP1-AS2
TC11000944.hg.1	1.42	0.0069	0.901184	ARHGAP42
TC12001278.hg.1	-1.85	9.5e-05	0.118356	ARHGDIB
TC02000828.hg.1	-1.12	0.031949	0.999988	ARHGEF4
TC07000957.hg.1	1.27	0.028202	0.999988	ARHGEF5
TC12000331.hg.1	-1.27	0.029215	0.999988	ARID2
TC19000023.hg.1	1.2	0.040424	0.999988	ARID3A
TC01006389.hg.1	-1.45	0.00612	0.856738	ARID4B
TC02002429.hg.1	-1.1	0.016331	0.999988	ARL5A
TC19000350.hg.1	-1.37	0.015612	0.999988	ARRDC2
TC08001641.hg.1	-1.53	0.040122	0.999988	ASAP1
TC02001455.hg.1	1.21	0.008966	0.999988	ASB1
TC01001777.hg.1	1.19	0.034902	0.999988	ATF3
TC02001415.hg.1	-1.27	0.006846	0.897674	ATG16L1
TC14000287.hg.1	1.14	0.040089	0.999988	ATL1
TC02001753.hg.1	-1.32	0.001778	0.474498	ATL2
TC13000411.hg.1	-1.2	0.040554	0.999988	ATP11A
TC0X001429.hg.1	-1.26	0.012827	0.999988	ATP11C
TC01001018.hg.1	-1.48	0.002756	0.563893	ATP1A1
TC01001688.hg.1	-1.44	0.028072	0.999988	ATP2B4
TC15001347.hg.1	1.14	0.02342	0.999988	ATP8B4
TC03001854.hg.1	-1.17	0.031967	0.999988	ATR
TC07001736.hg.1	-1.3	0.002269	0.512778	ATXN7L1
TC12000637.hg.1	-1.23	0.028897	0.999988	ATXN7L3B
TC09001008.hg.1	1.48	0.004421	0.737199	B4GALT1
TC01003420.hg.1	-1.29	0.030893	0.999988	B4GALT3
TC03001680.hg.1	1.11	0.020023	0.999988	B4GALT4
TC19001554.hg.1	-1.2	0.044641	0.999988	B9D2
TC08000287.hg.1	-1.15	0.025793	0.999988	BAG4
TC01002457.hg.1	1.19	0.031579	0.999988	BAI2
TC10000199.hg.1	-2.63	9e-06	0.033661	BAMBI
TC12001309.hg.1	-1.28	0.048739	0.999988	BCAT1
TC06000762.hg.1	-1.31	0.002465	0.531766	BCKDHB
TC15001719.hg.1	-1.46	0.028016	0.999988	BCL2A1
TC03002096.hg.1	-1.92	0.003043	0.601818	BCL6
TC11001513.hg.1	-1.27	0.042932	0.999988	BDNF
TC14001510.hg.1	1.29	0.012779	0.999988	BEGAIN
TC20001022.hg.1	1.24	0.030012	0.999988	BHLHE23
TC20000826.hg.1	-1.13	0.039814	0.999988	BLCAP
TC10002935.hg.1	-1.27	0.001021	0.40078	BMI1
TC05002077.hg.1	-1.2	0.040172	0.999988	BOD1
TC13000270.hg.1	-1.26	0.005038	0.780254	BORA
TC01003835.hg.1	-1.2	0.007354	0.938775	BPNT1
TC08001137.hg.1	-1.21	0.02688	0.999988	BRF2
TC05000154.hg.1	-1.25	0.001435	0.458333	BRIX1
TC12001807.hg.1	-1.67	0.00124	0.435109	BTG1
TC01001685.hg.1	-2.22	0.002641	0.548687	BTG2
TC10000738.hg.1	-1.49	0.027672	0.999988	BTRC
TC17001590.hg.1	-1.26	0.044501	0.999988	C1QL1
TC05003423.hg.1	-1.31	0.017628	0.999988	C1QTNF3
TC12000106.hg.1	-1.14	0.003503	0.641109	C1RL-AS1
TC21000479.hg.1	-1.18	0.038446	0.999988	C2CD2
TC11001084.hg.1	-1.36	0.009758	0.999988	C2CD2L
TC12001171.hg.1	-1.39	0.006716	0.889267	C3AR1
TC16001336.hg.1	1.21	0.006469	0.871082	CA5A
TC02001379.hg.1	-1.12	0.013517	0.999988	CAB39
TC18000099.hg.1	-1.52	0.011193	0.999988	CABLES1
TC01001526.hg.1	-1.14	0.039124	0.999988	CACYBP
TC07001813.hg.1	-9.57	2.08e-09	0.000141	CADPS2
TC14000554.hg.1	-1.24	0.00784	0.966092	CALM1
TC01000990.hg.1	-1.16	0.038626	0.999988	CAPZA1
TC07001102.hg.1	-1.67	0.000345	0.232737	CARD11
TC04001807.hg.1	-2.13	0.012612	0.999988	CASP3
TC11002246.hg.1	1.42	0.016303	0.999988	CASP4
TC05000469.hg.1	1.23	0.010862	0.999988	CAST
TC20000231.hg.1	-1.12	0.016193	0.999988	CBFA2T2
TC09000864.hg.1	-1.21	0.007633	0.953199	CBWD1
TC02000725.hg.1	-1.25	0.039968	0.999988	CBWD2
TC09000308.hg.1	-1.18	0.002459	0.531766	CBWD3
TC09001181.hg.1	-1.24	0.012557	0.999988	CBWD5
TC09001170.hg.1	-1.28	0.023025	0.999988	CBWD6
TC17001930.hg.1	1.24	0.038433	0.999988	CBX4
TC22000799.hg.1	-1.37	0.042284	0.999988	CBX6
TC04000142.hg.1	-1.2	0.041757	0.999988	CC2D2A
TC05001688.hg.1	-1.05	0.040168	0.999988	CCDC112
TC03001326.hg.1	-1.14	0.028883	0.999988	CCDC13
TC17000934.hg.1	-1.06	0.022476	0.999988	CCDC137
TC02000669.hg.1	-1.37	0.003026	0.601081	CCDC138
TC12001824.hg.1	-1.34	0.011498	0.999988	CCDC41
TC17001785.hg.1	-1.19	0.021021	0.999988	CCDC47
TC18000524.hg.1	-1.35	0.009081	0.999988	CCDC68
TC12000006.hg.1	-1.23	0.030083	0.999988	CCDC77
TC11002158.hg.1	-1.37	0.011993	0.999988	CCDC90B
TC05000906.hg.1	-1.59	0.01748	0.999988	CCNG1
TC10000679.hg.1	-1.26	0.008439	0.999988	CCNJ
TC03001939.hg.1	-1.23	0.009302	0.999988	CCNL1
TC10000240.hg.1	-1.19	0.009206	0.999988	CCNY
TC16000215.hg.1	-1.2	0.046466	0.999988	CCP110
TC07000388.hg.1	-1.17	0.019111	0.999988	CCT6P3
TC07003400.hg.1	-1.14	0.02228	0.999988	CCZ1B
TC06002000.hg.1	-1.14	0.034112	0.999988	CD164
TC01001741.hg.1	-1.94	0.000557	0.301137	CD46
TC19000588.hg.1	-2.23	0.000151	0.15465	CD79A
TC0X000014.hg.1	-1.1	0.036694	0.999988	CD99
TC09000031.hg.1	-1.27	0.012439	0.999988	CDC37L1
TC06000882.hg.1	-1.2	0.023651	0.999988	CDC40
TC06000617.hg.1	-1.03	0.049061	0.999988	CDC5L
TC17000495.hg.1	1.11	0.028582	0.999988	CDC6
TC17000838.hg.1	1.2	0.049253	0.999988	CDR2L
TC0Y000063.hg.1	1.2	0.012907	0.999988	CDY2B
TC19001575.hg.1	-1.48	0.036102	0.999988	CEACAM1
TC04001249.hg.1	-1.14	0.000923	0.382575	CENPC1
TC01001791.hg.1	-1.27	0.028317	0.999988	CENPF
TC17002856.hg.1	-1.45	0.006408	0.870699	CEP112
TC04000859.hg.1	-1.24	0.031652	0.999988	CEP44
TC03000524.hg.1	-1.21	0.007707	0.958138	CEP97
TC01000971.hg.1	-1.12	0.036762	0.999988	CEPT1
TC06001926.hg.1	-3.08	0.005563	0.818818	CGA
TC08000387.hg.1	-1.22	0.001588	0.463532	CHCHD7
TC08000412.hg.1	-1.3	0.049966	0.999988	CHD7
TC10000261.hg.1	-1.11	0.00512	0.78179	CHEK2P5
TC0X000403.hg.1	-1.12	0.047105	0.999988	CHIC1
TC11002002.hg.1	-1.53	0.001702	0.463532	CHKA
TC08000520.hg.1	1.18	0.044949	0.999988	CHMP4C
TC10002931.hg.1	-1.15	0.005368	0.803815	CHUK
TC06002168.hg.1	-2.04	0.00019	0.176199	CITED2
TC11003440.hg.1	1.19	0.02521	0.999988	CLCF1
TC03002108.hg.1	-5.42	2.1e-07	0.002833	CLDN1
TC12001208.hg.1	-1.25	0.04691	0.999988	CLEC2B
TC06001768.hg.1	-1.39	0.020152	0.999988	CLIC5
TC12002073.hg.1	1.24	0.007398	0.942652	CLIP1
TC02002666.hg.1	-1.44	0.042385	0.999988	CLK1
TC11002124.hg.1	-1.2	0.003617	0.654893	CLNS1A
TC08001081.hg.1	1.51	0.021859	0.999988	CLU
TC05001158.hg.1	-1.31	0.00158	0.463532	CMBL
TC16000520.hg.1	-1.26	0.026638	0.999988	CMTM3
TC03001766.hg.1	-1.21	0.006519	0.8734	CNBP
TC01002891.hg.1	1.35	0.029552	0.999988	CNN3
TC03000162.hg.1	-1.07	0.02802	0.999988	CNOT10
TC05001061.hg.1	-1.2	0.033227	0.999988	CNOT6
TC02001941.hg.1	-1.15	0.007644	0.953199	CNRIP1
TC09000607.hg.1	-1.23	0.002623	0.546607	CNTRL
TC07001377.hg.1	1.58	0.017208	0.999988	COBL
TC13000872.hg.1	-2.44	0.000705	0.329432	COL4A1
TC13000392.hg.1	-1.82	0.000739	0.334707	COL4A2
TC13000874.hg.1	-1.73	0.035865	0.999988	COL4A2-AS1
TC03001382.hg.1	1.18	0.013182	0.999988	COL7A1
TC01003621.hg.1	-1.15	0.043303	0.999988	COLGALT2
TC05000551.hg.1	-1.11	0.01998	0.999988	COMMD10
TC10002934.hg.1	-1.58	0.000534	0.29311	COMMD3
TC12002047.hg.1	-1.15	0.038398	0.999988	COQ5
TC05000427.hg.1	-1.31	0.012286	0.999988	COX7C
TC16000879.hg.1	-1.31	0.012592	0.999988	CPPED1
TC03001123.hg.1	-1.14	0.002976	0.595498	CRBN
TC05000958.hg.1	-1.28	0.027271	0.999988	CREBRF
TC10000238.hg.1	-1.62	0.001924	0.487639	CREM
TC16000660.hg.1	1.51	0.034285	0.999988	CRISPLD2
TC04000997.hg.1	-1.1	0.043347	0.999988	CRMP1
TC11002289.hg.1	1.23	0.048154	0.999988	CRYAB
TC01003015.hg.1	-1.12	0.020036	0.999988	CSDE1
TC08001022.hg.1	1.4	0.016919	0.999988	CSGALNACT1
TC03001369.hg.1	-1.56	0.005077	0.781082	CSPG5
TC12001755.hg.1	1.53	0.034109	0.999988	CSRP2
TC11001536.hg.1	-1.23	0.00148	0.458333	CSTF3
TC09000400.hg.1	-1.28	0.035001	0.999988	CTSL1
TC17001721.hg.1	1.33	0.022093	0.999988	CUEDC1
TC07000969.hg.1	-1.12	0.026369	0.999988	CUL1
TC10001173.hg.1	-1.08	0.027792	0.999988	CUL2
TC17001434.hg.1	-1.13	0.002067	0.498509	CWC25
TC02001437.hg.1	1.33	0.022783	0.999988	CXCR7
TC07001207.hg.1	-1.22	0.044383	0.999988	CYCS
TC19000272.hg.1	-3.1	0.000678	0.322209	CYP4F22
TC19000704.hg.1	-1.11	0.002729	0.56016	CYTH2
TC04000297.hg.1	-1.46	0.022163	0.999988	DANCR
TC09000398.hg.1	-3.25	1.31e-07	0.002833	DAPK1
TC15001546.hg.1	-2.04	0.000584	0.301137	DAPK2
TC01002918.hg.1	-1.21	0.011729	0.999988	DBT
TC13000563.hg.1	-1.89	0.000148	0.154492	DCLK1
TC04000744.hg.1	1.67	0.04075	0.999988	DCLK2
TC05000535.hg.1	-1.16	0.004979	0.778244	DCP2
TC13000895.hg.1	-1.19	0.01366	0.999988	DCUN1D2
TC02000089.hg.1	-1.11	0.01847	0.999988	DDX1
TC01000001.hg.1	-1.19	0.049651	0.999988	DDX11L1
TC10000413.hg.1	-1.52	0.001672	0.463532	DDX21
TC0X000199.hg.1	-1.15	0.020941	0.999988	DDX3X
TC08000991.hg.1	1.22	0.041295	0.999988	DEFB109P1
TC08000033.hg.1	1.26	0.018001	0.999988	DEFB109P1B
TC08000919.hg.1	1.25	0.026432	0.999988	DEFB4B
TC12001363.hg.1	1.27	0.014941	0.999988	DENND5B
TC12000976.hg.1	-1.31	0.004252	0.721348	DENR
TC20000294.hg.1	-1.21	0.048097	0.999988	DHX35
TC14001472.hg.1	-1.27	0.017184	0.999988	DICER1
TC05001401.hg.1	-1.2	0.027316	0.999988	DIMT1
TC01006341.hg.1	1.5	0.018166	0.999988	DISP1
TC10000890.hg.1	-1.8	0.046433	0.999988	DMBT1
TC10001347.hg.1	-1.14	0.033473	0.999988	DNA2
TC02001323.hg.1	1.12	0.011406	0.999988	DNAJB2
TC02002884.hg.1	1.14	0.023646	0.999988	DNAJB3
TC10001097.hg.1	-1.12	0.047368	0.999988	DNAJC1
TC10001340.hg.1	-1.5	0.001943	0.487791	DNAJC12
TC19001179.hg.1	-1.19	0.01789	0.999988	DOCK6
TC14001279.hg.1	-1.33	0.046953	0.999988	DPF3
TC02002478.hg.1	-1.81	0.040821	0.999988	DPP4
TC19000426.hg.1	-1.97	0.005991	0.856738	DPY19L3
TC22001422.hg.1	-1.09	0.035382	0.999988	DRG1
TC18000435.hg.1	-1.4	0.040755	0.999988	DSC3
TC15000352.hg.1	-1.3	0.019105	0.999988	DUOX1
TC12001796.hg.1	-2.28	0.000335	0.231039	DUSP6
TC03001445.hg.1	-1.37	0.000615	0.307723	DUSP7
TC11000963.hg.1	-1.29	0.018027	0.999988	DYNC2H1
TC08000529.hg.1	-1.29	0.03218	0.999988	E2F5
TC02001579.hg.1	-1.11	0.005129	0.78179	E2F6
TC08000669.hg.1	-1.16	0.033319	0.999988	EBAG9
TC01002580.hg.1	-1.39	0.025483	0.999988	EBNA1BP2
TC06001235.hg.1	-1.19	0.002288	0.513385	ECI2
TC14002287.hg.1	1.14	0.027163	0.999988	ECRP
TC01003623.hg.1	-1.25	0.021574	0.999988	EDEM3
TC04000729.hg.1	-2.37	0.000388	0.244581	EDNRA
TC12001811.hg.1	-1.39	0.037928	0.999988	EEA1
TC11000870.hg.1	-1.1	0.002611	0.546607	EED
TC0X000362.hg.1	-2.07	0.00673	0.889302	EFNB1
TC08000767.hg.1	-1.17	0.009334	0.999988	EFR3A
TC09000817.hg.1	-1.31	0.047671	0.999988	EGFL7
TC0X000909.hg.1	-1.41	0.002619	0.546607	EIF1AX
TC11000309.hg.1	-1.15	0.015217	0.999988	EIF3M
TC04001403.hg.1	-1.25	0.000676	0.322209	EIF4E
TC04001577.hg.1	-1.13	0.016077	0.999988	ELF2
TC03001368.hg.1	-1.12	0.003566	0.649083	ELP6
TC01002807.hg.1	1.24	0.017814	0.999988	ELTD1
TC16000047.hg.1	1.06	0.004209	0.716015	EME2
TC19001242.hg.1	-1.64	0.013989	0.999988	EMR2
TC05001481.hg.1	-1.95	0.007606	0.953199	ENC1
TC17000058.hg.1	1.38	0.025824	0.999988	ENO3
TC13000613.hg.1	1.24	0.020658	0.999988	ENOX1
TC0X001363.hg.1	-1.3	0.00034	0.232124	ENOX2
TC08000667.hg.1	-1.12	0.018268	0.999988	ENY2
TC03001257.hg.1	-2.39	0.008316	0.995727	EOMES
TC02000281.hg.1	-2.57	0.001699	0.463532	EPAS1
TC01000394.hg.1	-1.39	0.006096	0.856738	EPB41
TC20000264.hg.1	1.07	0.046449	0.999988	EPB41L1
TC05000525.hg.1	-1.38	0.000891	0.380442	EPB41L4A-AS1
TC02000926.hg.1	-1.17	0.014513	0.999988	EPC2
TC01002258.hg.1	-1.5	0.031707	0.999988	EPHA2
TC03000468.hg.1	-1.38	0.028466	0.999988	EPHA3
TC02002808.hg.1	-1.24	0.00647	0.871082	EPHA4
TC03001007.hg.1	-2.64	1.8e-05	0.05027	EPHB3
TC07001677.hg.1	-1.23	0.040178	0.999988	EPHB4
TC19002676.hg.1	-1.39	0.031697	0.999988	EPOR
TC12001282.hg.1	1.26	0.006138	0.856738	EPS8
TC05001394.hg.1	-1.24	0.003221	0.619688	ERCC8
TC17001796.hg.1	-1.24	0.041798	0.999988	ERN1
TC20000637.hg.1	-1.45	0.036889	0.999988	ESF1
TC07002084.hg.1	1.3	0.0091	0.999988	ESYT2
TC12000239.hg.1	-1.43	0.005483	0.814439	ETNK1
TC21000169.hg.1	1.36	0.0412	0.999988	ETS2
TC01003359.hg.1	-1.26	0.039115	0.999988	ETV3
TC01002868.hg.1	1.13	0.043027	0.999988	EVI5
TC22000195.hg.1	-1.32	0.001829	0.478623	EWSR1
TC01001976.hg.1	-1.38	0.029967	0.999988	EXO1
TC04000324.hg.1	-1.14	0.036564	0.999988	EXOC1
TC09002891.hg.1	-1.08	0.046859	0.999988	EXOSC3
TC03003349.hg.1	-1.21	0.008006	0.977653	EXOSC7
TC13000128.hg.1	-1.19	0.009497	0.999988	EXOSC8
TC08001548.hg.1	-1.59	0.009238	0.999988	EXT1
TC07001993.hg.1	-1.17	0.003062	0.602827	EZH2
TC05000370.hg.1	-1.32	0.009365	0.999988	F2R
TC05000086.hg.1	-1.24	0.012169	0.999988	FAM105B
TC11000482.hg.1	1.32	0.037768	0.999988	FAM111B
TC07000942.hg.1	-1.24	0.010756	0.999988	FAM115C
TC0X000308.hg.1	-1.15	0.002175	0.510167	FAM156B
TC03000517.hg.1	-1.27	0.033275	0.999988	FAM172BP
TC05002048.hg.1	-1.6	0.011287	0.999988	FAM196B
TC10000049.hg.1	-1.22	0.040118	0.999988	FAM208B
TC12001361.hg.1	-1.4	0.029976	0.999988	FAM60A
TC01003174.hg.1	-1.59	0.002079	0.499508	FAM72C
TC01003085.hg.1	-1.52	0.034935	0.999988	FAM72D
TC08000932.hg.1	1.09	0.012208	0.999988	FAM90A24P
TC10002942.hg.1	-1.63	0.000904	0.380442	FAS
TC02002510.hg.1	-1.21	0.001667	0.463532	FASTKD1
TC02001221.hg.1	-1.16	0.049714	0.999988	FASTKD2
TC04001824.hg.1	1.19	0.04583	0.999988	FAT1
TC15001335.hg.1	1.38	0.041388	0.999988	FBN1
TC01001841.hg.1	-1.32	0.000566	0.301137	FBXO28
TC08001475.hg.1	-1.14	0.035949	0.999988	FBXO43
TC19000737.hg.1	-1.86	9.1e-05	0.118356	FCGRT
TC11002062.hg.1	-1.34	0.006097	0.856738	FCHSD2
TC09000788.hg.1	1.07	0.032985	0.999988	FCN2
TC07001812.hg.1	-2.32	8e-06	0.033543	FEZF1
TC07000741.hg.1	-3.91	5.33e-07	0.004499	FEZF1-AS1
TC03002115.hg.1	1.26	0.030189	0.999988	FGF12
TC05000943.hg.1	-1.37	0.000988	0.394587	FGF18
TC08001147.hg.1	-1.25	0.043136	0.999988	FGFR1
TC06004105.hg.1	-1.31	0.000187	0.175316	FGFR1OP
TC05001010.hg.1	-1.21	0.01285	0.999988	FGFR4
TC20001741.hg.1	-1.4	0.048448	0.999988	FKBP1A
TC09000537.hg.1	-1.12	0.046822	0.999988	FKTN
TC04000523.hg.1	-1.22	0.044338	0.999988	FLJ20021
TC17000301.hg.1	1.16	0.039117	0.999988	FLJ36000
TC20000642.hg.1	-1.83	0.017603	0.999988	FLRT3
TC09001656.hg.1	-1.37	0.001979	0.491293	FNBP1
TC01002632.hg.1	1.14	0.016826	0.999988	FOXD2-AS1
TC13001719.hg.1	-1.1	0.031423	0.999988	FOXO1
TC09001278.hg.1	-1.14	0.032593	0.999988	FRMD3
TC14000297.hg.1	-1.59	0.047054	0.999988	FRMD6
TC13000109.hg.1	1.2	0.038071	0.999988	FRY
TC04001177.hg.1	-1.35	0.036037	0.999988	FRYL
TC09000536.hg.1	-1.1	0.032398	0.999988	FSD1L
TC01002352.hg.1	-3.93	0.018469	0.999988	FUCA1
TC06002022.hg.1	-1.27	0.027557	0.999988	FYN
TC05000844.hg.1	-1.13	0.010899	0.999988	G3BP1
TC11002136.hg.1	-1.35	0.025052	0.999988	GAB2
TC01002350.hg.1	-1.34	0.005104	0.78179	GALE
TC01001907.hg.1	1.31	0.049421	0.999988	GALNT2
TC02002492.hg.1	-2.08	0.001118	0.421939	GALNT3
TC04000853.hg.1	-1.2	0.042296	0.999988	GALNT7
TC16000638.hg.1	-1.15	0.022252	0.999988	GAN
TC18000446.hg.1	1.21	0.037091	0.999988	GAREM
TC02000148.hg.1	1.12	0.043189	0.999988	GAREML
TC22000196.hg.1	1.07	0.028288	0.999988	GAS2L1
TC03001755.hg.1	-1.39	0.002608	0.546607	GATA2
TC02000978.hg.1	-1.17	0.026825	0.999988	GCA
TC14001152.hg.1	-2.58	0.01554	0.999988	GCH1
TC06000071.hg.1	-1.16	0.01676	0.999988	GCNT2
TC19000356.hg.1	-2.07	0.010547	0.999988	GDF15
TC11002095.hg.1	1.18	0.01228	0.999988	GDPD5
TC06001280.hg.1	-1.2	0.007974	0.975457	GFOD1
TC16000963.hg.1	-1.37	0.00765	0.953199	GGA2
TC07001676.hg.1	-1.17	0.010702	0.999988	GIGYF1
TC08000318.hg.1	-1.31	0.01165	0.999988	GINS4
TC15000633.hg.1	-2.13	0.000416	0.246221	GLCE
TC16001267.hg.1	-1.75	0.02137	0.999988	GLG1
TC07001319.hg.1	1.59	0.040793	0.999988	GLI3
TC01002866.hg.1	-1.2	0.000952	0.387266	GLMN
TC07001101.hg.1	-1.33	0.035439	0.999988	GNA12
TC16000461.hg.1	1.23	0.044643	0.999988	GNAO1
TC01003208.hg.1	-1.26	0.020093	0.999988	GOLPH3L
TC12000233.hg.1	-1.36	0.01543	0.999988	GOLT1B
TC01002613.hg.1	-1.18	0.008729	0.999988	GPBP1L1
TC02000952.hg.1	-1.28	0.036754	0.999988	GPD2
TC02002698.hg.1	1.34	0.029893	0.999988	GPR1
TC02001666.hg.1	-1.43	0.007759	0.959666	GPR113
TC03000510.hg.1	-2.3	0.009072	0.999988	GPR128
TC01001950.hg.1	-2.38	0.002166	0.510167	GPR137B
TC02000787.hg.1	-1.38	0.009539	0.999988	GPR17
TC0X000309.hg.1	1.14	0.037711	0.999988	GPR173
TC0X000428.hg.1	-1.74	0.029411	0.999988	GPR174
TC13000829.hg.1	1.98	0.002305	0.515365	GPR183
TC16000493.hg.1	1.38	0.049982	0.999988	GPR56
TC0X000901.hg.1	1.47	0.014968	0.999988	GPR64
TC16000426.hg.1	-1.12	0.026081	0.999988	GPT2
TC11001124.hg.1	-2.97	2.6e-05	0.062022	GRAMD1B
TC15000226.hg.1	1.32	0.022047	0.999988	GREM1
TC10000865.hg.1	-1.55	0.002372	0.519979	GRK5
TC04001007.hg.1	-1.2	0.018042	0.999988	GRPEL1
TC05000818.hg.1	-1.15	0.006942	0.904932	GRPEL2
TC02002398.hg.1	-1.52	0.001601	0.463532	GTDC1
TC12000991.hg.1	-1.26	0.01001	0.999988	GTF2H3
TC02002642.hg.1	-1.09	0.017958	0.999988	GTF3C3
TC04000268.hg.1	-1.15	0.047927	0.999988	GUF1
TC05000108.hg.1	-1.38	0.001438	0.458333	GUSBP1
TC06001378.hg.1	-2.2	3.8e-05	0.081806	GUSBP2
TC05003445.hg.1	-2.3	0.000312	0.230383	GUSBP3
TC06001838.hg.1	-1.25	0.026393	0.999988	GUSBP4
TC05001459.hg.1	-2.06	0.000284	0.217765	GUSBP9
TC0X001555.hg.1	1.1	0.037976	0.999988	H2AFB1
TC0X000506.hg.1	-1.13	0.019222	0.999988	H2BFXP
TC03003336.hg.1	-1.33	0.045382	0.999988	HACL1
TC02001665.hg.1	-1.23	0.021704	0.999988	HADHA
TC02000149.hg.1	-1.11	0.01563	0.999988	HADHB
TC17001516.hg.1	-1.92	0.020197	0.999988	HAP1
TC09000933.hg.1	-1.25	0.021624	0.999988	HAUS6
TC06000355.hg.1	-1.14	0.042856	0.999988	HCG22
TC01004007.hg.1	-1.31	0.028747	0.999988	HEATR1
TC16000436.hg.1	-1.07	0.045373	0.999988	HEATR3
TC12001259.hg.1	-1.18	0.025716	0.999988	HEBP1
TC10000673.hg.1	-1.12	0.049176	0.999988	HELLS
TC12000979.hg.1	-1.16	0.016333	0.999988	HIP1R
TC08000225.hg.1	-1.19	0.020542	0.999988	HMBOX1
TC01001602.hg.1	-2.23	0.000935	0.384187	HMCN1
TC17001407.hg.1	-1.18	0.045256	0.999988	HMGB1P24
TC0X000727.hg.1	-1.36	0.048074	0.999988	HMGB3
TC22000256.hg.1	-1.06	0.041931	0.999988	HMGXB4
TC05000907.hg.1	-1.33	0.028214	0.999988	HMMR
TC10000898.hg.1	1.3	0.026651	0.999988	HMX3
TC08000499.hg.1	-1.19	0.045817	0.999988	HNF4G
TC12000461.hg.1	-1.13	0.00027	0.209532	HNRNPA1
TC13000225.hg.1	-1.22	0.048809	0.999988	HNRNPA1L2
TC07001214.hg.1	-1.16	0.011721	0.999988	HNRNPA2B1
TC05002135.hg.1	-1.18	0.015958	0.999988	HNRNPH1
TC10000403.hg.1	-1.09	0.046451	0.999988	HNRNPH3
TC11001570.hg.1	1.23	0.039388	0.999988	HNRNPKP3
TC05001522.hg.1	-2.66	5.1e-05	0.09325	HOMER1
TC15001762.hg.1	-1.58	0.01306	0.999988	HOMER2
TC01000700.hg.1	-1.34	0.001345	0.458333	HOOK1
TC08001033.hg.1	1.3	0.03656	0.999988	HR
TC08001461.hg.1	-1.4	0.011728	0.999988	HRSP12
TC04002944.hg.1	-1.15	0.000778	0.348106	HSD17B13
TC05000649.hg.1	-1.05	0.039781	0.999988	HSPA4
TC04000643.hg.1	-1.33	0.035668	0.999988	HSPA4L
TC02005004.hg.1	-1.11	0.042391	0.999988	HSPE1
TC19000174.hg.1	-2.16	0.00339	0.632668	ICAM1
TC17001294.hg.1	-1.04	0.030473	0.999988	IFT20
TC17000636.hg.1	-1.84	0.003283	0.624637	IGF2BP1
TC14002253.hg.1	1.23	0.030446	0.999988	IGHV3-16
TC02004979.hg.1	-1.24	0.039062	0.999988	IGKV1D-27
TC02000555.hg.1	1.2	0.034443	0.999988	IGKV2D-24
TC02002740.hg.1	-1.38	0.033973	0.999988	IKZF2
TC0X000575.hg.1	-1.48	0.003777	0.669443	IL13RA1
TC03001047.hg.1	-1.96	6e-06	0.029852	IL1RAP
TC02001485.hg.1	-1.23	0.000472	0.267832	ING5
TC02004971.hg.1	-1.12	0.004598	0.746299	INO80B
TC07001039.hg.1	1.62	0.023263	0.999988	INSIG1
TC02000748.hg.1	-1.15	0.038255	0.999988	INSIG2
TC19001111.hg.1	-1.26	0.020228	0.999988	INSR
TC04000641.hg.1	-1.12	0.036028	0.999988	INTU
TC11000170.hg.1	-1.1	0.027945	0.999988	IPO7
TC03000325.hg.1	1.19	0.033613	0.999988	IQCF5-AS1
TC19001722.hg.1	-1.09	0.015305	0.999988	IRF3
TC02002830.hg.1	1.73	0.006402	0.870699	IRS1
TC09002895.hg.1	-1.15	0.016306	0.999988	ISCA1
TC14001347.hg.1	-1.78	0.005076	0.781082	ISM2
TC07001159.hg.1	-1.15	0.01382	0.999988	ISPD
TC03003394.hg.1	-1.1	0.037656	0.999988	ISY1
TC01003629.hg.1	-2.07	0.000432	0.251629	IVNS1ABP
TC01002741.hg.1	-1.68	0.000531	0.29311	JAK1
TC06000104.hg.1	-1.86	8.9e-05	0.118356	JARID2
TC07001917.hg.1	-1.8	0.000565	0.301137	JHDM1D
TC05000389.hg.1	-1.59	0.002176	0.510167	JMY
TC08001334.hg.1	-1.92	0.006596	0.878494	JPH1
TC03000113.hg.1	1.12	0.04597	0.999988	KAT2B
TC07001261.hg.1	-1.15	0.046299	0.999988	KBTBD2
TC03000407.hg.1	-1.61	0.002952	0.593649	KBTBD8
TC20000941.hg.1	1.73	0.013136	0.999988	KCNG1
TC19000348.hg.1	-1.17	0.008236	0.989314	KCNN1
TC18000556.hg.1	-3.57	1.6e-05	0.047556	KDSR
TC08000778.hg.1	-1.87	0.015299	0.999988	KHDRBS3
TC12000295.hg.1	-1.23	0.042057	0.999988	KIAA1551
TC02001555.hg.1	-1.12	0.038534	0.999988	KIDINS220
TC06001298.hg.1	1.13	0.014739	0.999988	KIF13A
TC03000242.hg.1	-1.2	0.020698	0.999988	KIF15
TC14000813.hg.1	1.2	0.044172	0.999988	KIF26A
TC19000321.hg.1	1.35	0.034896	0.999988	KLF2
TC04000221.hg.1	-1.53	0.004564	0.742781	KLF3
TC07000805.hg.1	-1.24	0.019842	0.999988	KLHDC10
TC01001513.hg.1	-1.26	0.008807	0.999988	KLHL20
TC14001079.hg.1	-1.21	0.047878	0.999988	KLHL28
TC04001362.hg.1	-1.16	0.005452	0.8139	KLHL8
TC01001974.hg.1	-2.83	0.007319	0.936034	KMO
TC19001169.hg.1	-1.15	0.044961	0.999988	KRI1
TC17002908.hg.1	1.85	0.033903	0.999988	KRT17
TC12001536.hg.1	1.14	0.011661	0.999988	KRT4
TC12000418.hg.1	1.52	0.03694	0.999988	KRT7
TC17001485.hg.1	-1.61	0.00434	0.72898	KRTAP2-3
TC11002039.hg.1	-1.36	0.030319	0.999988	KRTAP5-11
TC06000978.hg.1	-1.35	0.028816	0.999988	L3MBTL3
TC01002441.hg.1	-1.47	0.038665	0.999988	LAPTM5
TC05001900.hg.1	-1.25	0.001486	0.458333	LARS
TC02000461.hg.1	1.13	0.037429	0.999988	LBX2-AS1
TC18000071.hg.1	1.17	0.004456	0.74115	LDLRAD4
TC01001954.hg.1	-1.63	0.007162	0.921231	LGALS8
TC02000366.hg.1	1.11	0.038096	0.999988	LGALSL
TC11001509.hg.1	-1.51	0.021022	0.999988	LGR4
TC13000585.hg.1	-2.04	0.017541	0.999988	LHFP
TC04000230.hg.1	-1.11	0.022661	0.999988	LIAS
TC22000224.hg.1	1.05	0.035626	0.999988	LIMK2
TC21000541.hg.1	1.5	0.035537	0.999988	LINC00162
TC01001938.hg.1	1.23	0.020824	0.999988	LINC00184
TC01001690.hg.1	-1.64	0.007129	0.920401	LINC00260
TC21000209.hg.1	1.31	0.045001	0.999988	LINC00319
TC13000035.hg.1	-1.11	0.029209	0.999988	LINC00539
TC12001423.hg.1	-1.38	0.044021	0.999988	LINC00938
TC15002000.hg.1	-1.47	0.025271	0.999988	LINS
TC18000583.hg.1	1.19	0.036939	0.999988	LOC100131655
TC09000462.hg.1	-1.14	0.000569	0.301137	LOC100132077
TC09000264.hg.1	-1.37	0.017589	0.999988	LOC100132167
TC09000289.hg.1	-1.14	0.047562	0.999988	LOC100132352
TC05001635.hg.1	-1.3	0.032564	0.999988	LOC100133050
TC05001443.hg.1	-1.59	0.002477	0.532681	LOC100272216
TC20000520.hg.1	-1.2	0.033603	0.999988	LOC100505771
TC01001110.hg.1	1.24	0.015973	0.999988	LOC100505794
TC04000823.hg.1	-2.11	0.001492	0.458333	LOC100506013
TC20000997.hg.1	1.17	0.021292	0.999988	LOC100506384
TC08001490.hg.1	1.1	0.021666	0.999988	LOC100506652
TC07000246.hg.1	-1.41	0.028748	0.999988	LOC100506776
TC08001600.hg.1	-1.2	0.038288	0.999988	LOC100507018
TC03001925.hg.1	-1.25	0.014832	0.999988	LOC100507537
TC09000247.hg.1	-1.28	0.00139	0.458333	LOC101060578
TC17002921.hg.1	-1.14	0.014425	0.999988	LOC146880
TC07001972.hg.1	-1.23	0.023797	0.999988	LOC154761
TC04001044.hg.1	1.05	0.027941	0.999988	LOC285547
TC02002299.hg.1	-1.09	0.040069	0.999988	LOC389033
TC0X000811.hg.1	-1.19	0.021533	0.999988	LOC389906
TC10000893.hg.1	-1.17	0.026472	0.999988	LOC399815
TC05001764.hg.1	1.13	0.014666	0.999988	LOC553103
TC14000847.hg.1	1.23	0.041639	0.999988	LOC642426
TC02000966.hg.1	1.27	0.037698	0.999988	LOC643072
TC05000125.hg.1	-1.93	0.002244	0.512778	LOC643401
TC05001458.hg.1	-1.65	0.002592	0.546607	LOC647859
TC01006350.hg.1	1.22	0.041603	0.999988	LOC653160
TC18000286.hg.1	-1.32	0.000644	0.314916	LOC727896
TC09001478.hg.1	-1.44	0.036952	0.999988	LPAR1
TC04000351.hg.1	-2.54	0.000998	0.396482	LPHN3
TC08000149.hg.1	-1.67	0.015964	0.999988	LPL
TC07000831.hg.1	-1.95	0.014339	0.999988	LRGUK
TC06002217.hg.1	1.27	0.020365	0.999988	LRP11
TC08001511.hg.1	-1.29	0.002368	0.519979	LRP12
TC12001251.hg.1	-1.31	0.022732	0.999988	LRP6
TC01002669.hg.1	-1.79	0.003451	0.634911	LRP8
TC02001795.hg.1	-1.19	0.004713	0.750575	LRPPRC
TC18000034.hg.1	1.26	0.034123	0.999988	LRRC30
TC05003397.hg.1	-1.16	0.046588	0.999988	LRRC70
TC01002507.hg.1	-1.52	0.000217	0.185448	LSM10
TC04000717.hg.1	-1.33	0.012386	0.999988	LSM6
TC07000872.hg.1	-1.08	0.026645	0.999988	LUC7L2
TC08000487.hg.1	-1.74	0.011304	0.999988	LY96
TC05000622.hg.1	-1.23	0.042411	0.999988	LYRM7
TC03001352.hg.1	-1.07	0.028138	0.999988	LZTFL1
TC04001507.hg.1	-1.28	0.000454	0.262269	MAD2L1
TC20000844.hg.1	-1.94	0.011225	0.999988	MAFB
TC07000023.hg.1	1.24	0.02055	0.999988	MAFK
TC01002668.hg.1	-1.25	0.001484	0.458333	MAGOH
TC05000515.hg.1	-1.18	0.045391	0.999988	MAN2A1
TC15000329.hg.1	1.28	0.048787	0.999988	MAP1A
TC17000807.hg.1	-1.71	0.000907	0.380442	MAP2K6
TC06002146.hg.1	-2.3	9.9e-05	0.118356	MAP3K5
TC06002144.hg.1	1.71	0.000671	0.322209	MAP7
TC0X000907.hg.1	-1.52	0.000314	0.230383	MAP7D2
TC10000322.hg.1	-1.15	0.015184	0.999988	MAPK8
TC11000389.hg.1	1.08	0.035759	0.999988	MAPK8IP1
TC12000872.hg.1	-1.16	0.022788	0.999988	MAPKAPK5
TC12001975.hg.1	-1.29	0.00817	0.987758	MAPKAPK5-AS1
TC17000592.hg.1	-2.28	0.000325	0.230383	MAPT
TC02002754.hg.1	-1.4	0.022591	0.999988	MARCH4
TC05000074.hg.1	-1.17	0.036259	0.999988	MARCH6
TC14000799.hg.1	-1.38	0.000574	0.301137	MARK3
TC02000511.hg.1	-1.3	0.01469	0.999988	MAT2A
TC05000908.hg.1	-1.14	0.001187	0.433797	MAT2B
TC14001225.hg.1	-1.18	0.003553	0.64836	MAX
TC03001771.hg.1	-1.37	0.003169	0.615036	MBD4
TC02001556.hg.1	-1.13	0.034979	0.999988	MBOAT2
TC17001703.hg.1	-1.12	0.008519	0.999988	MBTD1
TC6_mcf_hap5000049.hg.1	-1.11	0.015129	0.999988	MCCD1
TC08000021.hg.1	-1.23	0.00036	0.23794	MCPH1
TC07000715.hg.1	-1.7	6e-06	0.028941	MDFIC
TC12000606.hg.1	-1.36	0.030346	0.999988	MDM2
TC03001979.hg.1	-1.4	0.013051	0.999988	MECOM
TC05001137.hg.1	-1.45	0.028361	0.999988	MED10
TC06002108.hg.1	-1.23	0.007719	0.958138	MED23
TC08000689.hg.1	-1.22	0.003401	0.632668	MED30
TC17000290.hg.1	1.11	0.02814	0.999988	MEIS3P2
TC07000620.hg.1	-1.13	0.010948	0.999988	MEPCE
TC17000996.hg.1	-1.19	0.018188	0.999988	METTL16
TC14001115.hg.1	-1.2	0.016626	0.999988	METTL21D
TC14000275.hg.1	-1.35	0.003337	0.632668	MGAT2
TC07001843.hg.1	-1.31	0.010482	0.999988	MGC27345
TC18000090.hg.1	-1.38	0.004044	0.700074	MIB1
TC06002003.hg.1	1.16	0.020443	0.999988	MICAL1
TC19000932.hg.1	1.15	0.028979	0.999988	MIMT1
TC03001599.hg.1	-1.23	0.024084	0.999988	MINA
TC11002380.hg.1	1.31	0.009836	0.999988	MIR100HG
TC08000750.hg.1	-1.41	0.010917	0.999988	MIR1204
TC08000754.hg.1	-2.3	0.004829	0.765435	MIR1206
TC05000561.hg.1	-1.41	0.012815	0.999988	MIR1244-1
TC10000409.hg.1	-1.26	0.03213	0.999988	MIR1254-1
TC0X001246.hg.1	-1.28	0.04122	0.999988	MIR1256
TC14000754.hg.1	1.67	0.05004	0.999988	MIR154
TC01003672.hg.1	1.31	0.012074	0.999988	MIR181A1
TC10001674.hg.1	-1.33	0.028644	0.999988	MIR2110
TC14000723.hg.1	1.17	0.025837	0.999988	MIR329-1
TC08001005.hg.1	1.33	0.032249	0.999988	MIR383
TC0X001171.hg.1	-1.26	0.049611	0.999988	MIR384
TC07000426.hg.1	-1.26	0.022487	0.999988	MIR3914-2
TC06001676.hg.1	1.14	0.043844	0.999988	MIR3925
TC12000214.hg.1	1.64	0.033482	0.999988	MIR3974
TC06001867.hg.1	1.53	0.009347	0.999988	MIR4282
TC10000815.hg.1	-1.42	0.000688	0.325027	MIR4295
TC15001595.hg.1	-1.12	0.005739	0.829838	MIR4312
TC17001801.hg.1	-1.23	0.023497	0.999988	MIR5047
TC03000824.hg.1	-1.8	0.044334	0.999988	MIR548H2
TC01000901.hg.1	-1.43	0.008055	0.981787	MIR553
TC04001087.hg.1	-1.6	0.033468	0.999988	MIR573
TC05001347.hg.1	1.36	0.042524	0.999988	MIR581
TC15001664.hg.1	1.12	0.041816	0.999988	MIR631
TC07001656.hg.1	-1.19	0.029512	0.999988	MIR93
TC02002546.hg.1	-1.21	0.02059	0.999988	MIR933
TC12000558.hg.1	1.62	0.016703	0.999988	MIRLET7I
TC03000419.hg.1	1.43	0.00546	0.8139	MITF
TC10001133.hg.1	-1.7	0.024031	0.999988	MKX
TC06001820.hg.1	1.22	0.01516	0.999988	MLIP-AS1
TC16001270.hg.1	-1.56	0.00233	0.51586	MLKL
TC16000500.hg.1	-1.48	0.02542	0.999988	MMP15
TC12001587.hg.1	-1.52	0.009794	0.999988	MMP19
TC04002912.hg.1	-1.25	0.007894	0.971017	MOB1B
TC16001302.hg.1	-1.74	0.00463	0.747223	MPHOSPH6
TC11002199.hg.1	-1.15	0.00751	0.951733	MRE11A
TC04001004.hg.1	-1.28	0.021762	0.999988	MRFAP1L1
TC02001421.hg.1	-1.42	0.012471	0.999988	MROH2A
TC02004991.hg.1	-1.14	0.00309	0.606642	MRPL30
TC07000259.hg.1	-1.23	0.000369	0.23794	MRPL32
TC12000725.hg.1	-1.24	0.002582	0.546607	MRPL42
TC06000144.hg.1	-1.29	0.00342	0.634383	MRS2
TC09002902.hg.1	1.08	0.042537	0.999988	MSANTD3
TC02000299.hg.1	1.12	0.049536	0.999988	MSH6
TC03001811.hg.1	-1.14	0.012835	0.999988	MSL2
TC02000263.hg.1	-1.1	0.003799	0.670951	MTA3
TC08000701.hg.1	-1.24	0.006252	0.860674	MTBP
TC01000859.hg.1	-1.17	0.012189	0.999988	MTF2
TC22001462.hg.1	-1.21	0.009229	0.999988	MTFP1
TC08000434.hg.1	-1.21	0.013918	0.999988	MTFR1
TC13000521.hg.1	1.18	0.022439	0.999988	MTUS2-AS2
TC01002315.hg.1	-1.12	0.029386	0.999988	MUL1
TC10000798.hg.1	-1.24	0.046183	0.999988	MXI1
TC08001286.hg.1	-1.65	0.045757	0.999988	MYBL1
TC02002732.hg.1	1.14	0.046556	0.999988	MYL1
TC18000017.hg.1	-1.17	0.020845	0.999988	MYL12B
TC10001535.hg.1	1.24	0.044664	0.999988	MYOF
TC10000401.hg.1	1.75	0.027978	0.999988	MYPN
TC01002707.hg.1	-1.11	0.033465	0.999988	MYSM1
TC13000552.hg.1	-1.52	0.047409	0.999988	N4BP2L2-IT2
TC05001455.hg.1	-2.35	8e-05	0.118038	NAIP
TC20000708.hg.1	-1.17	0.034106	0.999988	NAPB
TC18000052.hg.1	-1.2	0.013073	0.999988	NAPG
TC11000252.hg.1	1.47	0.037514	0.999988	NAV2
TC08001400.hg.1	-1.16	0.014896	0.999988	NBN
TC11000229.hg.1	-1.55	0.021568	0.999988	NCR3LG1
TC17000141.hg.1	-1.26	0.037485	0.999988	NDEL1
TC07001145.hg.1	-1.56	0.00563	0.820067	NDUFA4
TC07001821.hg.1	-1.2	0.013614	0.999988	NDUFA5
TC06001956.hg.1	-1.38	0.008202	0.989056	NDUFAF4
TC20000095.hg.1	-1.12	0.00868	0.999988	NDUFAF5
TC09001001.hg.1	-1.16	0.033354	0.999988	NDUFB6
TC12001415.hg.1	-2.26	0.001244	0.435109	NELL2
TC10000047.hg.1	-1.63	0.000417	0.246221	NET1
TC09000916.hg.1	-1.37	0.037282	0.999988	NFIB
TC17000645.hg.1	-1.37	0.032782	0.999988	NGFR
TC02001168.hg.1	1.28	0.010302	0.999988	NIF3L1
TC19001882.hg.1	1.08	0.023494	0.999988	NLRP13
TC17000795.hg.1	-1.25	0.030707	0.999988	NOL11
TC09001333.hg.1	-1.24	0.017923	0.999988	NOL8
TC11000667.hg.1	1.14	0.00896	0.999988	NPAS4
TC20001048.hg.1	1.13	0.018615	0.999988	NPBWR2
TC04001698.hg.1	-3.42	0.00071	0.329432	NPY1R
TC03000127.hg.1	-1.25	0.038052	0.999988	NR1D2
TC12000414.hg.1	1.7	0.046716	0.999988	NR4A1
TC09001769.hg.1	-1.42	0.008335	0.996191	NRARP
TC01002652.hg.1	-1.31	0.00347	0.636803	NRD1
TC19000106.hg.1	-1.47	0.01831	0.999988	NRTN
TC10002961.hg.1	-1.21	0.022985	0.999988	NSUN6
TC07001264.hg.1	-1.17	0.002131	0.506584	NT5C3A
TC06000916.hg.1	-1.29	0.015372	0.999988	NT5DC1
TC12001837.hg.1	1.23	0.015732	0.999988	NTN4
TC01001328.hg.1	-1.91	0.010322	0.999988	NTRK1
TC12001916.hg.1	1.44	0.047659	0.999988	NUAK1
TC01003745.hg.1	1.42	0.024361	0.999988	NUAK2
TC08001528.hg.1	-1.35	0.044042	0.999988	NUDCD1
TC05001649.hg.1	1.1	0.047944	0.999988	NUDT12
TC06004129.hg.1	-1.18	0.034284	0.999988	NUDT3
TC12000724.hg.1	-1.57	1e-05	0.036776	NUDT4
TC02001093.hg.1	-1.12	0.02675	0.999988	NUP35
TC20000153.hg.1	-1.05	0.036725	0.999988	NXT1
TC02001357.hg.1	-1.86	0.000178	0.169123	NYAP2
TC11001098.hg.1	-1.43	0.001712	0.4643	OAF
TC04001180.hg.1	-1.66	0.00367	0.660076	OCIAD2
TC05000304.hg.1	-1.29	0.000595	0.302268	OCLN
TC01002834.hg.1	-1.14	0.026965	0.999988	ODF2L
TC0X000388.hg.1	-1.23	0.015519	0.999988	OGT
TC19001155.hg.1	-2.02	0.008792	0.999988	OLFM2
TC09001335.hg.1	1.24	0.009638	0.999988	OMD
TC01004026.hg.1	-1.73	0.01719	0.999988	OPN3
TC19001259.hg.1	1.18	0.043716	0.999988	OR10H1
TC07003306.hg.1	1.43	0.003284	0.624637	OR2A7
TC01002037.hg.1	1.23	0.036711	0.999988	OR2T1
TC11001807.hg.1	1.2	0.025414	0.999988	OR5B3
TC07001966.hg.1	1.19	0.009615	0.999988	OR9A2
TC02001071.hg.1	-1.27	0.021532	0.999988	OSBPL6
TC17001956.hg.1	-1.14	0.035026	0.999988	OXLD1
TC03000835.hg.1	-1.68	0.004641	0.747223	P2RY1
TC04001554.hg.1	1.41	0.016816	0.999988	PABPC4L
TC16000967.hg.1	-1.13	0.018421	0.999988	PALB2
TC05000391.hg.1	-1.45	0.003866	0.675381	PAPD4
TC14000605.hg.1	-1.16	0.037438	0.999988	PAPOLA
TC02000347.hg.1	-1.19	0.010686	0.999988	PAPOLG
TC15000635.hg.1	-9.34	0.000323	0.230383	PAQR5
TC10001170.hg.1	-1.24	0.034042	0.999988	PARD3
TC20000407.hg.1	-1.08	0.04303	0.999988	PARD6B
TC21000401.hg.1	-1.16	0.043644	0.999988	PAXBP1
TC0X000417.hg.1	-1.21	0.031421	0.999988	PBDC1
TC06004050.hg.1	-1.25	0.006987	0.909136	PBX2
TC11000856.hg.1	-1.21	0.011712	0.999988	PCF11
TC02001133.hg.1	-1.52	0.01383	0.999988	PCGEM1
TC07001565.hg.1	-1.18	0.02248	0.999988	PCLO
TC06002344.hg.1	-1.24	0.007074	0.916915	PDCD2
TC11002059.hg.1	1.49	0.018452	0.999988	PDE2A
TC05001389.hg.1	1.39	0.002686	0.555571	PDE4D
TC06001015.hg.1	1.56	0.018916	0.999988	PDE7B
TC15000824.hg.1	-1.78	0.041598	0.999988	PDE8A
TC05000381.hg.1	1.31	0.010551	0.999988	PDE8B
TC03003363.hg.1	-1.64	2.04e-07	0.002833	PDIA5
TC07000562.hg.1	1.51	0.020951	0.999988	PEG10
TC22000658.hg.1	-1.11	0.003805	0.670951	PES1
TC04000213.hg.1	-1.08	0.048022	0.999988	PGM2
TC07000090.hg.1	-1.41	0.000905	0.380442	PHF14
TC0X000635.hg.1	-1.13	0.01348	0.999988	PHF6
TC0X000397.hg.1	-1.37	0.037126	0.999988	PHKA1-AS1
TC03003362.hg.1	1.39	0.046825	0.999988	PHLDB2
TC17001661.hg.1	-5.78	3.75e-08	0.001268	PHOSPHO1
TC15001555.hg.1	-1.12	0.020677	0.999988	PIF1
TC10001559.hg.1	-1.5	0.020169	0.999988	PIK3AP1
TC18000156.hg.1	-1.36	0.001459	0.458333	PIK3C3
TC05000291.hg.1	-1.39	0.002049	0.497276	PIK3R1
TC05001797.hg.1	1.14	0.022078	0.999988	PITX1
TC12001377.hg.1	-3.85	0.000149	0.154492	PKP2
TC11001450.hg.1	-1.24	0.005647	0.820092	PLEKHA7
TC02000829.hg.1	-1.15	0.017601	0.999988	PLEKHB2
TC02000538.hg.1	-1.19	0.024971	0.999988	PLGLB1
TC03001866.hg.1	1.27	0.022694	0.999988	PLOD2
TC03001869.hg.1	-1.28	0.007433	0.945203	PLSCR1
TC17002887.hg.1	-1.3	0.01678	0.999988	PLSCR3
TC10000145.hg.1	-2.27	0.001682	0.463532	PLXDC2
TC03001772.hg.1	-1.75	0.016604	0.999988	PLXND1
TC14000248.hg.1	-1.21	0.032385	0.999988	PNN
TC02000395.hg.1	-1.19	0.000248	0.201489	PNO1
TC12001797.hg.1	-1.21	0.012901	0.999988	POC1B
TC17001799.hg.1	-1.3	0.001936	0.487767	POLG2
TC02000707.hg.1	-1.24	0.016879	0.999988	POLR1B
TC04000336.hg.1	-1.15	0.032868	0.999988	POLR2B
TC20000123.hg.1	-1.08	0.021235	0.999988	POLR3F
TC07001830.hg.1	-1.12	0.005488	0.814439	POT1
TC06000828.hg.1	-1.42	0.013705	0.999988	POU3F2
TC05000797.hg.1	-1.29	0.003776	0.669443	POU4F3
TC19000169.hg.1	-1.09	0.023714	0.999988	PPAN-P2RY11
TC01002701.hg.1	1.2	0.011739	0.999988	PPAP2B
TC04001084.hg.1	1.36	0.02725	0.999988	PPARGC1A
TC04001220.hg.1	-1.22	0.017969	0.999988	PPAT
TC12003292.hg.1	-1.18	0.04675	0.999988	PPHLN1
TC16000838.hg.1	1.54	0.014928	0.999988	PPL
TC22000548.hg.1	-1.17	0.009991	0.999988	PPM1F
TC02004955.hg.1	1.08	0.04832	0.999988	PPP1CB
TC12001968.hg.1	-1.21	0.006763	0.890214	PPP1CC
TC10001522.hg.1	2.18	0.001926	0.487639	PPP1R3C
TC17001679.hg.1	-1.46	0.000465	0.266231	PPP1R9B
TC08002591.hg.1	-1.2	0.009211	0.999988	PPP2R2A
TC14001034.hg.1	-1.19	0.014929	0.999988	PPP2R3C
TC04001425.hg.1	-1.28	0.022055	0.999988	PPP3CA
TC05001896.hg.1	-1.12	0.048955	0.999988	PRELID2
TC11001354.hg.1	1.22	0.021901	0.999988	PRKCDBP
TC10000059.hg.1	-1.2	0.01987	0.999988	PRKCQ-AS1
TC02001742.hg.1	1.27	0.010138	0.999988	PRKD3
TC0X000809.hg.1	-1.33	0.000635	0.312763	PRKX
TC0Y000030.hg.1	-1.2	0.001497	0.458333	PRKY
TC01000932.hg.1	-1.3	0.000368	0.23794	PRPF38B
TC14000263.hg.1	-1.21	0.030207	0.999988	PRPF39
TC06000035.hg.1	-1.29	0.020192	0.999988	PRPF4B
TC11000345.hg.1	1.46	0.03024	0.999988	PRR5L
TC0X002299.hg.1	-1.15	0.025622	0.999988	PRRG1
TC11000876.hg.1	1.3	0.032302	0.999988	PRSS23
TC06000772.hg.1	-1.33	0.026462	0.999988	PRSS35
TC15001469.hg.1	-2.89	0.005566	0.818818	PRTG
TC08001016.hg.1	-1.23	0.02066	0.999988	PSD3
TC01001865.hg.1	-1.15	0.032079	0.999988	PSEN2
TC19001579.hg.1	1.15	0.000262	0.20573	PSG7
TC09000606.hg.1	-1.19	0.012234	0.999988	PSMD5-AS1
TC01000883.hg.1	-1.16	0.030252	0.999988	PTBP2
TC12001612.hg.1	-1.17	0.048623	0.999988	PTGES3
TC06000697.hg.1	1.34	0.034843	0.999988	PTP4A1
TC04000469.hg.1	-1.78	0.002263	0.512778	PTPN13
TC01003006.hg.1	-2.4	5.8e-05	0.096243	PTPN22
TC09001468.hg.1	-1.32	0.009008	0.999988	PTPN3
TC06002092.hg.1	-1.41	0.032281	0.999988	PTPRK
TC02001889.hg.1	-1.25	0.028147	0.999988	PUS10
TC03000586.hg.1	-1.25	0.02375	0.999988	QTRTD1
TC08001138.hg.1	-1.26	0.018444	0.999988	RAB11FIP1
TC02001979.hg.1	-1.17	0.036275	0.999988	RAB11FIP5
TC14001224.hg.1	1.1	0.035252	0.999988	RAB15
TC11001859.hg.1	-1.22	0.014894	0.999988	RAB3IL1
TC12003251.hg.1	-1.24	0.018131	0.999988	RAB3IP
TC01001544.hg.1	-2.43	3.2e-05	0.070988	RALGPS2
TC19001693.hg.1	-1.7	0.018842	0.999988	RASIP1
TC13000074.hg.1	-3.17	0.017046	0.999988	RASL11A
TC12000255.hg.1	1.56	0.000252	0.202627	RASSF8
TC18000097.hg.1	-1.11	0.044419	0.999988	RBBP8
TC08001427.hg.1	-1.2	0.039345	0.999988	RBM12B
TC10000052.hg.1	-1.14	0.007919	0.972256	RBM17
TC07000549.hg.1	-1.22	0.028813	0.999988	RBM48
TC02002470.hg.1	1.31	0.025077	0.999988	RBMS1
TC0X000623.hg.1	-1.24	0.023757	0.999988	RBMX2
TC04000181.hg.1	-1.22	0.026413	0.999988	RBPJ
TC19000738.hg.1	-1.63	0.01002	0.999988	RCN3
TC14000784.hg.1	-3.58	9.5e-05	0.118356	RCOR1
TC19002722.hg.1	-1.21	0.00122	0.433797	RDH13
TC11002274.hg.1	1.2	0.03421	0.999988	RDX
TC01002171.hg.1	-1.2	0.016047	0.999988	RERE
TC12001279.hg.1	1.32	0.021767	0.999988	RERG
TC09000876.hg.1	-1.23	0.023909	0.999988	RFX3
TC01001587.hg.1	-2.21	8.9e-05	0.118356	RGL1
TC10001704.hg.1	-1.78	0.002721	0.56016	RGS10
TC01006415.hg.1	-1.14	0.022801	0.999988	RGS5
TC02000116.hg.1	1.98	0.016692	0.999988	RHOB
TC10001320.hg.1	1.2	0.048008	0.999988	RHOBTB1
TC08000178.hg.1	1.2	0.006317	0.863545	RHOBTB2
TC02000939.hg.1	-1.09	0.030678	0.999988	RIF1
TC21000145.hg.1	-1.68	0.001613	0.463532	RIMKLBP1
TC11001963.hg.1	-1.59	0.001689	0.463532	RIN1
TC06000058.hg.1	-1.14	0.024325	0.999988	RIOK1
TC05001621.hg.1	-1.11	0.010934	0.999988	RIOK2
TC18000100.hg.1	-1.48	0.030125	0.999988	RIOK3
TC0X001162.hg.1	-1.29	0.004162	0.709662	RLIM
TC02002380.hg.1	1.43	0.032352	0.999988	RNA5SP105
TC06002089.hg.1	-1.36	0.046808	0.999988	RNA5SP217
TC17000782.hg.1	1.31	0.014906	0.999988	RNA5SP444
TC01001350.hg.1	1.29	0.020243	0.999988	RNA5SP60
TC02000220.hg.1	1.34	0.038571	0.999988	RNA5SP92
TC02002419.hg.1	1.27	0.010488	0.999988	RND3
TC20000393.hg.1	-1.27	0.045642	0.999988	RNF114
TC08001120.hg.1	-1.17	0.043516	0.999988	RNF122
TC07001814.hg.1	-1.2	0.011472	0.999988	RNF133
TC07001815.hg.1	-1.89	0.009781	0.999988	RNF148
TC03002161.hg.1	-1.39	0.006674	0.885446	RNF168
TC01001595.hg.1	-1.22	0.001667	0.463532	RNF2
TC03000764.hg.1	-1.25	0.003349	0.632668	RNF7
TC05000560.hg.1	-1.3	0.036437	0.999988	RNU7-34P
TC0X000312.hg.1	-1.54	0.016077	0.999988	RNU7-37P
TC11002125.hg.1	-1.49	0.001385	0.458333	RNU7-59P
TC03001570.hg.1	1.37	0.035619	0.999988	ROBO1
TC01000723.hg.1	-1.47	0.001227	0.433797	ROR1
TC01002414.hg.1	-1.2	0.015187	0.999988	RPA2
TC02001240.hg.1	-1.12	0.028878	0.999988	RPE
TC17001116.hg.1	-1.14	0.004075	0.702027	RPL26
TC08001460.hg.1	-1.54	0.005613	0.820067	RPL30
TC0X002317.hg.1	-1.12	0.002198	0.511807	RPL36A
TC02001279.hg.1	-1.05	0.040349	0.999988	RPL37A
TC22000807.hg.1	-1.17	0.011224	0.999988	RPS19BP1
TC15001272.hg.1	-1.35	0.020764	0.999988	RPS3AP47
TC14001434.hg.1	-1.4	0.017792	0.999988	RPS6KA5
TC11002428.hg.1	-1.18	0.023375	0.999988	RPUSD4
TC06000056.hg.1	-1.17	0.036889	0.999988	RREB1
TC01003005.hg.1	-1.17	0.038435	0.999988	RSBN1
TC07001550.hg.1	-1.22	0.038305	0.999988	RSBN1L-AS1
TC11000464.hg.1	-1.28	0.004874	0.770812	RTN4RL2
TC01002370.hg.1	-1.85	2.4e-05	0.060097	RUNX3
TC03001751.hg.1	-1.33	0.013012	0.999988	RUVBL1
TC11000238.hg.1	-1.79	0.040305	0.999988	SAA1
TC01000020.hg.1	1.08	0.016738	0.999988	SAMD11
TC04000856.hg.1	-1.58	0.001741	0.468361	SAP30
TC12002087.hg.1	-1.14	0.014263	0.999988	SBNO1
TC12001425.hg.1	-1.25	0.039646	0.999988	SCAF11
TC09001585.hg.1	-1.14	0.033631	0.999988	SCAI
TC05000384.hg.1	-1.48	0.006511	0.8734	SCAMP1
TC08000209.hg.1	1.54	0.03834	0.999988	SCARA3
TC14001477.hg.1	-1.11	0.01351	0.999988	SCARNA13
TC04001540.hg.1	-1.17	0.039268	0.999988	SCLT1
TC02005013.hg.1	-1.27	0.015887	0.999988	SCLY
TC01006329.hg.1	-1.17	0.038228	0.999988	SCNM1
TC16000253.hg.1	-1.92	0.025646	0.999988	SCNN1G
TC08000590.hg.1	1.25	0.030219	0.999988	SDC2
TC20000878.hg.1	1.32	0.025698	0.999988	SDC4
TC07000040.hg.1	-1.22	0.011581	0.999988	SDK1
TC03000303.hg.1	-1.45	0.016569	0.999988	SEMA3F
TC06000745.hg.1	-1.18	0.049659	0.999988	SENP6
TC10001050.hg.1	-1.19	0.013423	0.999988	SEPHS1
TC04001090.hg.1	-1.24	0.023627	0.999988	SEPSECS
TC01002759.hg.1	-1.11	0.006872	0.899384	SERBP1
TC18001001.hg.1	-1.45	0.002045	0.497276	SERPINB8
TC01000353.hg.1	1.61	0.010106	0.999988	SFN
TC01002493.hg.1	-1.29	0.001018	0.40078	SFPQ
TC10001288.hg.1	1.25	0.010668	0.999988	SGMS1
TC12000868.hg.1	-3.59	4.8e-05	0.090173	SH2B3
TC03001207.hg.1	1.39	0.001634	0.463532	SH3BP5
TC01006319.hg.1	-1.6	0.000717	0.329432	SH3D21
TC15000798.hg.1	-1.33	0.019198	0.999988	SH3GL3
TC04001724.hg.1	1.35	0.00261	0.546607	SH3RF1
TC02001495.hg.1	-1.17	0.016408	0.999988	SH3YL1
TC04000260.hg.1	-1.76	0.000622	0.308893	SHISA3
TC17002848.hg.1	-1.43	0.00965	0.999988	SHPK
TC03001966.hg.1	-1.62	0.012476	0.999988	SI
TC21000506.hg.1	1.48	0.036692	0.999988	SIK1
TC21000157.hg.1	-1.2	0.010385	0.999988	SIM2
TC20000019.hg.1	-1.54	0.039951	0.999988	SIRPA
TC06000093.hg.1	-1.1	0.042171	0.999988	SIRT5
TC13000468.hg.1	-1.4	0.031839	0.999988	SKA3
TC05000234.hg.1	-1.19	0.002164	0.510167	SKIV2L2
TC08001369.hg.1	-1.47	0.014674	0.999988	SLC10A5
TC04001621.hg.1	-1.17	0.010256	0.999988	SLC10A7
TC12000551.hg.1	-1.19	0.021922	0.999988	SLC16A7
TC19001715.hg.1	-1.37	0.008936	0.999988	SLC17A7
TC02000374.hg.1	-1.26	0.030464	0.999988	SLC1A4
TC05000635.hg.1	1.38	0.014807	0.999988	SLC22A5
TC20000588.hg.1	-1.21	0.021981	0.999988	SLC23A2
TC12001988.hg.1	-1.69	0.049307	0.999988	SLC24A6
TC0X000622.hg.1	-1.15	0.037676	0.999988	SLC25A14
TC22000814.hg.1	-1.22	0.00712	0.920401	SLC25A17
TC01002942.hg.1	-1.1	0.014925	0.999988	SLC25A24
TC03000756.hg.1	-1.28	0.004704	0.750575	SLC25A36
TC08000188.hg.1	-1.14	0.026815	0.999988	SLC25A37
TC05000825.hg.1	-2.08	5.29e-07	0.004499	SLC26A2
TC12001168.hg.1	1.14	0.034911	0.999988	SLC2A14
TC06001256.hg.1	-1.33	0.012034	0.999988	SLC35B3
TC11002262.hg.1	-2	0.000245	0.201489	SLC35F2
TC02002229.hg.1	-1.28	0.023439	0.999988	SLC35F5
TC04002924.hg.1	-1.31	0.006265	0.860674	SLC39A8
TC11001793.hg.1	-3.48	2.1e-05	0.055567	SLC43A1
TC12000340.hg.1	1.24	0.044756	0.999988	SLC48A1
TC12001783.hg.1	-1.58	0.002272	0.512778	SLC6A15
TC04001570.hg.1	-1.45	0.030048	0.999988	SLC7A11
TC0X000992.hg.1	-1.99	0.001082	0.416437	SLC9A7
TC04002946.hg.1	-1.09	0.024865	0.999988	SLC9B2
TC03001800.hg.1	1.33	0.027528	0.999988	SLCO2A1
TC20000494.hg.1	-1.35	0.002981	0.595498	SLCO4A1
TC17001370.hg.1	-2.14	0.008462	0.999988	SLFN12
TC04000158.hg.1	-2.92	0.001489	0.458333	SLIT2
TC20000083.hg.1	-1.26	0.023125	0.999988	SLX4IP
TC05003447.hg.1	-2.17	7.5e-05	0.11603	SMA4
TC05003446.hg.1	-2.25	5.3e-05	0.094205	SMA5
TC04000711.hg.1	-1.14	0.024234	0.999988	SMAD1
TC12001506.hg.1	-2.96	0.000405	0.246221	SMAGP
TC04000500.hg.1	-1.15	0.022402	0.999988	SMARCAD1
TC03001370.hg.1	-1.31	0.032454	0.999988	SMARCC1
TC02001605.hg.1	-1.15	0.025402	0.999988	SMC6
TC22000316.hg.1	-1.1	0.013976	0.999988	SMCR7L
TC03000337.hg.1	-1.16	0.031361	0.999988	SMIM4
TC06004095.hg.1	-1.03	0.047507	0.999988	SMIM8
TC07001639.hg.1	-1.27	0.026841	0.999988	SMURF1
TC04000299.hg.1	-1.77	0.011189	0.999988	SNORA26
TC01001689.hg.1	-1.11	0.043356	0.999988	SNORA77
TC03001025.hg.1	-1.27	0.043133	0.999988	SNORA81
TC15002785.hg.1	-1.17	0.038299	0.999988	SNORD107
TC22000635.hg.1	1.19	0.036398	0.999988	SNORD125
TC02002861.hg.1	-1.24	0.042903	0.999988	SNORD20
TC01003534.hg.1	-1.42	0.011154	0.999988	SNORD75
TC19001755.hg.1	-1.22	0.016279	0.999988	SNORD88B
TC02000188.hg.1	-1.43	0.021269	0.999988	SNORD92
TC01001693.hg.1	-1.23	0.032655	0.999988	SNRPE
TC08001565.hg.1	-1.26	0.030768	0.999988	SNTB1
TC08001371.hg.1	-1.3	0.022431	0.999988	SNX16
TC05000226.hg.1	-1.66	0.004533	0.741499	SNX18
TC06001126.hg.1	1.31	0.001692	0.463532	SNX9
TC12000726.hg.1	-1.5	0.001098	0.416437	SOCS2
TC02000286.hg.1	1.17	0.047531	0.999988	SOCS5
TC04001820.hg.1	1.58	0.023891	0.999988	SORBS2
TC15000350.hg.1	-1.67	0.00319	0.61729	SORD
TC06000135.hg.1	-1.48	0.041902	0.999988	SOX4
TC11001449.hg.1	-1.43	0.013852	0.999988	SOX6
TC02000210.hg.1	-1.18	0.049488	0.999988	SPAST
TC17000250.hg.1	1.23	0.029373	0.999988	SPECC1
TC13000763.hg.1	-1.4	0.005078	0.781082	SPRY2
TC12000513.hg.1	-1.26	0.038698	0.999988	SPRYD4
TC14001348.hg.1	-1.18	0.005367	0.803815	SPTLC2
TC15000364.hg.1	-1.89	0.015975	0.999988	SQRDL
TC20000316.hg.1	-1.16	0.002362	0.519979	SRSF6
TC02001757.hg.1	-1.3	0.000206	0.185326	SRSF7
TC03001933.hg.1	-1.18	0.001636	0.463532	SSR3
TC14000243.hg.1	1.58	0.012075	0.999988	SSTR1
TC02002049.hg.1	-1.38	0.044598	0.999988	ST3GAL5
TC0X000361.hg.1	-1.26	0.00358	0.649824	STARD8
TC08002586.hg.1	-1.21	0.017174	0.999988	STAU2
TC07000536.hg.1	-8.92	2e-06	0.017745	STEAP1
TC07001186.hg.1	-2	4e-06	0.024356	STEAP1B
TC07000537.hg.1	-2.19	4e-06	0.026439	STEAP2
TC17000594.hg.1	-1.16	0.020476	0.999988	STH
TC20000339.hg.1	-1.2	0.018569	0.999988	STK4
TC01002506.hg.1	-1.54	0.001174	0.433797	STK40
TC14001370.hg.1	1.58	0.031651	0.999988	STON2
TC09002918.hg.1	-1.2	0.001574	0.463532	STRBP
TC06001057.hg.1	-1.61	0.012594	0.999988	STX11
TC09000509.hg.1	-1.22	0.010003	0.999988	STX17
TC07001504.hg.1	-1.12	0.008577	0.999988	STX1A
TC16000366.hg.1	-1.12	0.038163	0.999988	STX4
TC12000928.hg.1	-1.15	0.032545	0.999988	SUDS3
TC10000417.hg.1	-1.14	0.034326	0.999988	SUPV3L1
TC10000113.hg.1	-1.11	0.003871	0.675381	SUV39H2
TC01001596.hg.1	-1.21	0.010306	0.999988	SWT1
TC01002473.hg.1	1.27	0.009702	0.999988	SYNC
TC06004054.hg.1	-1.25	0.048195	0.999988	SYNCRIP
TC20000162.hg.1	-1.13	0.042456	0.999988	SYNDIG1
TC15000953.hg.1	1.3	0.045315	0.999988	SYNM
TC07001737.hg.1	-1.08	0.018619	0.999988	SYPL1
TC01002949.hg.1	-2.04	0.019799	0.999988	TAF13
TC18000114.hg.1	-1.54	8e-05	0.118038	TAF4B
TC05001869.hg.1	-1.15	0.036225	0.999988	TAF7
TC03001167.hg.1	-1.15	0.019814	0.999988	TAMM41
TC17000764.hg.1	1.48	0.03761	0.999988	TANC2
TC01000134.hg.1	-1.13	0.039271	0.999988	TARDBP
TC12001243.hg.1	-1.36	0.016278	0.999988	TAS2R30
TC12000628.hg.1	-1.17	0.023827	0.999988	TBC1D15
TC17001386.hg.1	1.13	0.049345	0.999988	TBC1D3B
TC13000738.hg.1	-1.38	0.00162	0.463532	TBC1D4
TC04001592.hg.1	-1.79	0.002954	0.593649	TBC1D9
TC03002022.hg.1	-1.29	0.032752	0.999988	TBL1XR1
TC14001160.hg.1	1.09	0.044615	0.999988	TBPL2
TC07001276.hg.1	-1.16	0.035203	0.999988	TBX20
TC12002000.hg.1	-1.86	0.027825	0.999988	TBX3
TC05000799.hg.1	-1.25	0.02714	0.999988	TCERG1
TC06000358.hg.1	1.18	0.032551	0.999988	TCF19
TC11000313.hg.1	1.41	0.012832	0.999988	TCP11L1
TC12000804.hg.1	-1.14	0.006805	0.894076	TDG
TC14000549.hg.1	-1.17	0.045574	0.999988	TDP1
TC19001713.hg.1	-1.34	0.005581	0.819241	TEAD2
TC01004059.hg.1	-1.24	0.022706	0.999988	TFB2M
TC02001963.hg.1	-2.21	0.008233	0.989314	TGFA
TC09000500.hg.1	-1.17	0.020591	0.999988	TGFBR1
TC01002864.hg.1	1.2	0.048524	0.999988	TGFBR3
TC08001183.hg.1	-1.11	0.036825	0.999988	THAP1
TC18000272.hg.1	-1.27	0.029837	0.999988	THOC1
TC0X001342.hg.1	-1.23	0.008875	0.999988	THOC2
TC03001241.hg.1	1.12	0.018268	0.999988	THRB
TC03000128.hg.1	1.16	0.032891	0.999988	THRB-AS1
TC16000930.hg.1	-1.17	0.008574	0.999988	THUMPD1
TC02001768.hg.1	-1.21	0.041856	0.999988	THUMPD2
TC02004925.hg.1	-1.15	0.023891	0.999988	TIA1
TC10001705.hg.1	-1.3	0.014885	0.999988	TIAL1
TC19001071.hg.1	1.22	0.015009	0.999988	TICAM1
TC0X001217.hg.1	-1.13	0.035995	0.999988	TIMM8A
TC22000248.hg.1	-1.68	0.014011	0.999988	TIMP3
TC04000833.hg.1	1.9	0.008549	0.999988	TLL1
TC04000819.hg.1	-1.26	0.003048	0.601818	TMA16
TC16000214.hg.1	-1.43	0.039392	0.999988	TMC5
TC02002628.hg.1	-1.31	0.03918	0.999988	TMEFF2
TC11000864.hg.1	-1.21	0.029648	0.999988	TMEM126B
TC05001573.hg.1	-1.13	0.040926	0.999988	TMEM161B
TC0X000538.hg.1	-1.14	0.042086	0.999988	TMEM164
TC05001845.hg.1	-1.23	0.026558	0.999988	TMEM173
TC04000732.hg.1	-1.32	0.03821	0.999988	TMEM184C
TC04001705.hg.1	-1.29	0.016381	0.999988	TMEM192
TC09001204.hg.1	1.33	0.035455	0.999988	TMEM2
TC11000531.hg.1	-1.09	0.045571	0.999988	TMEM216
TC04000257.hg.1	-1.28	0.008651	0.999988	TMEM33
TC02000752.hg.1	-1.4	0.019748	0.999988	TMEM37
TC12000563.hg.1	-1.41	0.004525	0.741499	TMEM5
TC01000673.hg.1	1.14	0.034871	0.999988	TMEM61
TC08001225.hg.1	-1.08	0.011357	0.999988	TMEM68
TC08000486.hg.1	-1.57	0.001261	0.438972	TMEM70
TC02000703.hg.1	-1.25	0.023273	0.999988	TMEM87B
TC19001858.hg.1	-1.27	0.00471	0.750575	TNNT1
TC01003989.hg.1	-1.06	0.042576	0.999988	TOMM20
TC09002890.hg.1	-1.16	0.01946	0.999988	TOMM5
TC20000302.hg.1	-1.25	0.027104	0.999988	TOP1
TC17001462.hg.1	-1.29	0.04258	0.999988	TOP2A
TC20000323.hg.1	-1.87	0.000506	0.282557	TOX2
TC08001440.hg.1	-1.54	0.033873	0.999988	TP53INP1
TC03001042.hg.1	-1.32	0.009767	0.999988	TP63
TC03002080.hg.1	-1.15	0.016074	0.999988	TRA2B
TC01002504.hg.1	-1.22	0.023815	0.999988	TRAPPC3
TC12002044.hg.1	-1.27	0.038126	0.999988	TRIAP1
TC08000733.hg.1	-1.58	0.011721	0.999988	TRIB1
TC02000082.hg.1	-1.24	0.011707	0.999988	TRIB2
TC04000770.hg.1	-1.37	0.01227	0.999988	TRIM2
TC08001079.hg.1	-1.12	0.029567	0.999988	TRIM35
TC01002481.hg.1	-1.22	0.045919	0.999988	TRIM62
TC03000518.hg.1	-1.21	0.020841	0.999988	TRMT10C
TC08000724.hg.1	-1.12	0.031473	0.999988	TRMT12
TC01003627.hg.1	-1.2	0.002315	0.515365	TRMT1L
TC01000356.hg.1	-1.32	0.004278	0.723868	TRNP1
TC11001900.hg.1	1.07	0.024728	0.999988	TRPT1
TC17002847.hg.1	-1.29	0.012625	0.999988	TRPV1
TC10000837.hg.1	-1.23	0.013353	0.999988	TRUB1
TC03000070.hg.1	-1.28	0.010366	0.999988	TSEN2
TC02000769.hg.1	-1.45	0.006064	0.856738	TSN
TC07000111.hg.1	-1.95	0.003675	0.660076	TSPAN13
TC06002046.hg.1	1.35	0.014784	0.999988	TSPYL4
TC02002495.hg.1	-1.51	0.004668	0.748782	TTC21B
TC02000215.hg.1	-1.18	0.024755	0.999988	TTC27
TC18000104.hg.1	1.4	0.021716	0.999988	TTC39C
TC02000289.hg.1	1.15	0.010008	0.999988	TTC7A
TC09001674.hg.1	-1.23	0.011886	0.999988	TTF1
TC09001551.hg.1	1.15	0.036456	0.999988	TTLL11-IT1
TC02001322.hg.1	1.21	0.008906	0.999988	TUBA4B
TC07001175.hg.1	-2.36	7e-06	0.029852	TWIST1
TC02001458.hg.1	1.28	0.013354	0.999988	TWIST2
TC07001177.hg.1	-1.28	0.000162	0.160604	TWISTNB
TC01001422.hg.1	-1.33	0.010821	0.999988	UAP1
TC04001250.hg.1	-1.09	0.047512	0.999988	UBA6
TC02001081.hg.1	-1.19	0.000101	0.118356	UBE2E3
TC02005014.hg.1	-1.24	0.016108	0.999988	UBE2F
TC15000780.hg.1	-1.19	0.03521	0.999988	UBE2Q2P2
TC08002587.hg.1	-1.14	0.006547	0.873707	UBE2W
TC11001339.hg.1	1.12	0.045964	0.999988	UBQLNL
TC06000581.hg.1	-1.19	0.049139	0.999988	UBR2
TC03002159.hg.1	-1.15	0.042401	0.999988	UBXN7
TC13000285.hg.1	-1.12	0.013601	0.999988	UCHL3
TC13000130.hg.1	-1.1	0.038414	0.999988	UFM1
TC01001421.hg.1	-1.09	0.04678	0.999988	UHMK1
TC05002101.hg.1	-1.1	0.023253	0.999988	UIMC1
TC06002224.hg.1	-2.26	0.020576	0.999988	ULBP3
TC03000644.hg.1	-1.26	0.000127	0.14189	UMPS
TC19001278.hg.1	-1.64	0.026588	0.999988	UNC13A
TC07000020.hg.1	1.12	0.024219	0.999988	UNCX
TC10001039.hg.1	-1.25	8.5e-05	0.118356	UPF2
TC19001450.hg.1	-1.31	0.038584	0.999988	UPK1A-AS1
TC19000417.hg.1	-1.21	0.004535	0.741499	URI1
TC21000039.hg.1	-1.25	0.025492	0.999988	USP25
TC15000584.hg.1	-1.54	0.036242	0.999988	USP3
TC16000959.hg.1	-1.51	0.003261	0.624637	USP31
TC17000146.hg.1	1.08	0.015436	0.999988	USP43
TC10001037.hg.1	-1.33	0.001376	0.458333	USP6NL
TC17000681.hg.1	-1.13	0.003204	0.618209	UTP18
TC12001439.hg.1	-1.48	0.018613	0.999988	VDR
TC06000928.hg.1	1.18	0.024397	0.999988	VGLL2
TC18000557.hg.1	-1.15	0.046268	0.999988	VPS4B
TC01006371.hg.1	-1.27	0.006181	0.857898	VPS72
TC14000608.hg.1	-1.26	0.015796	0.999988	VRK1
TC19000413.hg.1	1.03	0.046682	0.999988	VSTM2B
TC10000814.hg.1	-1.43	0.00328	0.624637	VTI1A
TC07001147.hg.1	-1.11	0.027043	0.999988	VWDE
TC13000217.hg.1	-1.34	0.009092	0.999988	WDFY2
TC02002684.hg.1	-1.5	0.0001	0.118356	WDR12
TC14000778.hg.1	1.08	0.047484	0.999988	WDR20
TC02002285.hg.1	-1.13	0.021843	0.999988	WDR33
TC02001614.hg.1	-1.22	0.027056	0.999988	WDR35
TC05000519.hg.1	-1.4	0.002381	0.5204	WDR36
TC01002948.hg.1	-2.12	0.002897	0.587556	WDR47
TC12003260.hg.1	1.25	0.015714	0.999988	WDR66
TC08000712.hg.1	-1.11	0.048386	0.999988	WDR67
TC02005027.hg.1	-1.12	0.000983	0.394587	WDR92
TC08000717.hg.1	-1.18	0.008551	0.999988	WDYHV1
TC20000335.hg.1	1.49	0.022804	0.999988	WISP2
TC22000880.hg.1	1.24	0.003856	0.675381	WNT7B
TC08000246.hg.1	-1.36	0.002994	0.596302	WRN
TC08000538.hg.1	-1.56	0.000885	0.380442	WWP1
TC0Y000065.hg.1	1.35	0.024372	0.999988	XKRY2
TC10001652.hg.1	-1.51	0.005559	0.818818	XPNPEP1
TC12000569.hg.1	-1.3	0.010899	0.999988	XPOT
TC12001402.hg.1	-1.06	0.032569	0.999988	YAF2
TC12001376.hg.1	-1.39	0.000766	0.344798	YARS2
TC18000278.hg.1	-1.17	0.022098	0.999988	YES1
TC02000212.hg.1	-1.25	0.005227	0.791717	YIPF4
TC10001126.hg.1	-1.1	0.038392	0.999988	YME1L1
TC02000197.hg.1	-1.81	0.000147	0.154492	YPEL5
TC01001985.hg.1	-1.69	0.006083	0.856738	ZBTB18
TC01000283.hg.1	-1.26	0.009477	0.999988	ZBTB40-IT1
TC09000660.hg.1	-1.19	0.03276	0.999988	ZBTB43
TC02002212.hg.1	-1.23	0.000216	0.185448	ZC3H8
TC10001451.hg.1	1.57	0.045011	0.999988	ZCCHC24
TC09000211.hg.1	-1.13	0.005229	0.791717	ZCCHC7
TC05003402.hg.1	1.17	0.037078	0.999988	ZDHHC11B
TC09000918.hg.1	-1.27	0.001878	0.483997	ZDHHC21
TC03000585.hg.1	-1.27	0.034594	0.999988	ZDHHC23
TC08001370.hg.1	-1.23	0.022726	0.999988	ZFAND1
TC0X000116.hg.1	1.21	0.030049	0.999988	ZFX
TC05000398.hg.1	-1.22	0.023313	0.999988	ZFYVE16
TC07000607.hg.1	-1.32	0.022999	0.999988	ZKSCAN1
TC19000449.hg.1	-1.07	0.031689	0.999988	ZNF181
TC19000619.hg.1	-1.2	0.011962	0.999988	ZNF234
TC0X001359.hg.1	-2.48	0.000819	0.361569	ZNF280C
TC17001225.hg.1	-1.05	0.02615	0.999988	ZNF286B
TC19001809.hg.1	-1.11	0.011439	0.999988	ZNF321P
TC06000241.hg.1	-1.13	0.02361	0.999988	ZNF391
TC19000943.hg.1	-1.09	0.021171	0.999988	ZNF419
TC06000683.hg.1	-1.15	0.014419	0.999988	ZNF451
TC19001806.hg.1	-1.17	0.024355	0.999988	ZNF468
TC10002967.hg.1	1.35	0.016418	0.999988	ZNF503
TC10000681.hg.1	-1.06	0.045638	0.999988	ZNF518A
TC19001898.hg.1	-1.12	0.029077	0.999988	ZNF550
TC15000593.hg.1	-1.16	0.045486	0.999988	ZNF609
TC19001793.hg.1	-1.28	0.006052	0.856738	ZNF614
TC19001792.hg.1	-1.2	0.012193	0.999988	ZNF615
TC17001662.hg.1	-1.14	0.037104	0.999988	ZNF652
TC19000210.hg.1	1.11	0.045044	0.999988	ZNF69
TC08000275.hg.1	-1.36	0.028735	0.999988	ZNF703
TC12000432.hg.1	-1.22	0.017231	0.999988	ZNF740
TC19000942.hg.1	-1.45	0.019052	0.999988	ZNF749
TC19002625.hg.1	-1.12	0.048129	0.999988	ZNF763
TC07002006.hg.1	-1.13	0.001738	0.468361	ZNF767
TC15000863.hg.1	1.13	0.02875	0.999988	ZNF774
TC19000936.hg.1	-1.31	0.028741	0.999988	ZNF805
TC19001808.hg.1	-1.34	0.047404	0.999988	ZNF888
TC01002831.hg.1	-1.49	0.000738	0.334707	ZNHIT6
TC06000330.hg.1	-1.16	0.000982	0.394587	ZNRD1
TC06001439.hg.1	-1.14	0.048332	0.999988	ZSCAN12
TC19001886.hg.1	-1.15	0.027215	0.999988	ZSCAN5A
TC05000262.hg.1	-1.75	0.004371	0.730578	ZSWIM6
